# Supplementary material for: Ferulic Acid Induces Keratin 6α via Inhibition of Nuclear β-Catenin Accumulation and Activation of Nrf2 in Wound-Induced Inflammation
Source: Biomedicines. 2021 Apr 22;9(5):459. doi: 10.3390/biomedicines9050459 (PMC8146113; doi:10.3390/biomedicines9050459)
Supplement: Supplementary file 1 [file biomedicines-09-00459-s001.zip]

Archive with 1 entries (1 files):
- biomedicines-1175382-supplementary.pdf
